# Supplementary material for: New Pharmacological Strategies against Pancreatic Adenocarcinoma: The Multifunctional Thiosemicarbazone FA4
Source: Molecules. 2022 Mar 4;27(5):1682. doi: 10.3390/molecules27051682 (PMC8911630; doi:10.3390/molecules27051682)
Supplement: Supplementary file 1 [file molecules-27-01682-s001.zip]

Archive with 1 entries (1 files):
- molecules-1555477-supplementary.pdf
